# Supplementary material for: Controlling Nutritional Status (CONUT) score is a prognostic factor in patients with resected breast cancer
Source: Sci Rep. 2020 Apr 20;10:6633. doi: 10.1038/s41598-020-63610-7 (PMC7171067; doi:10.1038/s41598-020-63610-7)
Supplement: Supplementary file 1 — Supplementary Dataset 1. [file 41598_2020_63610_MOESM1_ESM.xls]

## Sheet: 基本信息
Gender	Age (Year)	Region
Female	46	Sichuan
Female	46	Sichuan
Female	32	Sichuan
Female	68
Female	55	Sichuan
Female	35
Female	42
Female	62
Female	56
Female	74	Sichuan
Female	50
Female	46
Female	69
Female	45
Female	44	Sichuan
Female	61	Sichuan
Female	31	Sichuan
Female	41
Female	42
Female	43	Sichuan
Female	31	Sichuan
Female	45	Sichuan
Female	49
Female	35
Female	63	Sichuan
Female	49	Sichuan
Female	52
Female	45	Sichuan
Female	32	Sichuan
Female	41	Sichuan
Female	54	Sichuan
Female	50
Female	46	Sichuan
Female	44	Sichuan
Female	43	Sichuan
Female	61
Female	44
Female	39
Female	45
Female	42	Sichuan
Female	44
Female	42	Sichuan
Female	70
Female	52	Sichuan
Female	35
Female	70
Female	66
Female	47	Sichuan
Female	83
Female	54	Sichuan
Female	67	Sichuan
Female	49	Sichuan
Female	41	Sichuan
Female	33	Chongqing
Female	46
Female	46	Sichuan
Female	53
Female	42	Sichuan
Female	36	Sichuan
Female	58
Female	35	Sichuan
Female	45	Sichuan
Female	64	Sichuan
Female	49	Sichuan
Female	60	Sichuan
Female	53	Sichuan
Female	58
Female	38
Female	50	Sichuan
Female	62
Female	34	Sichuan
Female	38	Sichuan
Female	36	Sichuan
Female	49	Sichuan
Female	80	Sichuan
Female	42	Sichuan
Female	40	Sichuan
Female	62
Female	57	Sichuan
Female	43	Sichuan
Female	56
Female	47
Female	52	Sichuan
Female	51	Sichuan
Female	52
Female	49	Sichuan
Female	48	Sichuan
Female	56	Sichuan
Female	54	Sichuan
Female	45
Female	46	Sichuan
Female	47	Sichuan
Female	41
Female	61
Female	71
Female	42
Female	60	Sichuan
Female	60
Female	68
Female	46	Sichuan
Female	40	Sichuan
Female	43	Sichuan
Female	39
Female	49	Sichuan
Female	61	Sichuan
Female	42	Sichuan
Female	44
Female	32
Female	56
Female	49	Sichuan
Female	63
Female	37	Sichuan
Female	38	Sichuan
Female	52	Sichuan
Female	60	Sichuan
Female	59	Sichuan
Female	62	Sichuan
Female	31	Sichuan
Female	47	Sichuan
Female	45	Sichuan
Female	48	Sichuan
Female	60
Female	75	Sichuan
Female	50	Sichuan
Female	40	Sichuan
Female	32	Sichuan
Female	70	Sichuan
Female	69	Sichuan
Female	36	Sichuan
Female	40	Sichuan
male	47	Sichuan
Female	39
Female	42	Sichuan
Female	38	Sichuan
Female	27	Sichuan
Female	44	Sichuan
Female	53
Female	50
Female	52
Female	53	Sichuan
Female	39	Sichuan
Female	41
Female	44	Sichuan
Female	40	Sichuan
Female	56	Sichuan
Female	66
Female	49	Sichuan
Female	58	Sichuan
Female	41
Female	54	Sichuan
Female	59	Sichuan
Female	64	Sichuan
Female	63	Sichuan
Female	59	Sichuan
Female	52	Sichuan
Female	45	Sichuan
Female	57	Sichuan
Female	38	Sichuan
Female	52	Sichuan
Female	55	Sichuan
Female	67
Female	53	Sichuan
Female	64	Sichuan
Female	52	Sichuan
Female	30	Sichuan
Female	56	Sichuan
Female	61	Sichuan
Female	42	Sichuan
Female	59	Sichuan
Female	41
Female	48
Female	46	Sichuan
Female	45	Sichuan
Female	49	Sichuan
Female	50	Sichuan
Female	36	Sichuan
Female	54	Sichuan
Female	43	Sichuan
Female	44	Sichuan
Female	45	Sichuan
Female	38
Female	27	Sichuan
Female	43
Female	56	Sichuan
Female	39	Sichuan
Female	43
Female	35	Sichuan
Female	45	Sichuan
Female	35	Sichuan
Female	36	Sichuan
Female	43	Sichuan
Female	49	Sichuan
Female	46	Sichuan
Female	38	Sichuan
Female	37	Sichuan
Female	50	Sichuan
Female	50	Sichuan
Female	45
Female	76	Sichuan
Female	45	Sichuan
Female	31	Sichuan
Female	60
Female	68	Sichuan
Female	32	Sichuan
Female	57	Sichuan
Female	53	Sichuan
Female	43	Sichuan
Female	43
male	62
Female	65	Sichuan
Female	71	Sichuan
Female	51	Sichuan
Female	52	Sichuan
Female	42	Sichuan
Female	44	Sichuan
Female	38	Sichuan
Female	40	Sichuan
Female	35	Sichuan
Female	52	Sichuan
Female	42
Female	45	Sichuan
Female	51	Sichuan
Female	48	Sichuan
Female	47
Female	46	Sichuan
Female	45	Sichuan
Female	40	Sichuan
Female	45
Female	36	Sichuan
Female	64	Sichuan
Female	53	Sichuan
Female	46	Sichuan
Female	42	Sichuan
Female	37	Sichuan
Female	45
Female	64
Female	62	Sichuan
Female	53	Sichuan
Female	43
Female	43	Sichuan
Female	67	Sichuan
Female	38	Sichuan
Female	53	Sichuan
Female	61	Sichuan
Female	40	Sichuan
Female	28
Female	44	Sichuan
Female	36	Sichuan
Female	52
Female	26	Sichuan
Female	56	Sichuan
Female	69	Sichuan
Female	43	Sichuan
Female	37	Sichuan
Female	39	Sichuan
Female	50	Sichuan
Female	39
Female	52
Female	38	Sichuan
Female	49	Qinghai
Female	37	Hubei
Female	44	Sichuan
Female	45
Female	33	Sichuan
Female	52	Sichuan
Female	77
Female	42	Sichuan
Female	61	Sichuan
Female	57	Sichuan
Female	28
Female	45
Female	38	Sichuan
Female	53	Sichuan
Female	71
Female	45	Sichuan
Female	36
Female	40	Sichuan
Female	42	Sichuan
Female	37	Sichuan
Female	74	Sichuan
Female	40
Female	44	Sichuan
Female	35	Sichuan
Female	53	Sichuan
Female	47	Sichuan
Female	56	Sichuan
Female	39	Sichuan
Female	56	Sichuan
Female	48	Sichuan
Female	72	Sichuan
Female	52	Sichuan
Female	65
Female	39
Female	42	Sichuan
Female	71
Female	56	Sichuan
Female	52	Sichuan
Female	52	Sichuan
Female	44	Sichuan
Female	32
Female	38	Sichuan
Female	77	Sichuan
Female	50
Female	68
Female	36	Sichuan
Female	35	Sichuan
Female	40	Sichuan
Female	54	Sichuan
Female	33
Female	36	Sichuan
Female	52	Sichuan
Female	42	Yunnan
Female	57	Sichuan
Female	42
Female	44	Sichuan
Female	69
Female	33	Sichuan
Female	56	Sichuan
Female	57	Sichuan
Female	53	Sichuan
Female	28	Sichuan
Female	31	Sichuan
Female	40	Sichuan
Female	39	Sichuan
Female	46
Female	37	Sichuan
Female	35	Sichuan
Female	32	Sichuan
Female	46	Sichuan
Female	32	Sichuan
Female	43	Sichuan
Female	71	Sichuan
Female	71	Sichuan
Female	50
Female	38
Female	50	Sichuan
Female	54	Sichuan
Female	52	Sichuan
Female	55	Sichuan
Female	48	Sichuan
Female	53	Sichuan
Female	42	Sichuan
Female	37	Sichuan
Female	44	Sichuan
Female	52	Sichuan
Female	59	Sichuan
Female	43	Sichuan
Female	50	Sichuan
Female	56	Sichuan
Female	55	Sichuan
Female	55	Sichuan
Female	41	Sichuan
Female	52	Sichuan
Female	55	Sichuan
Female	36	Sichuan
Female	45	Sichuan
Female	28	Sichuan
Female	32	Sichuan
Female	52	Sichuan
Female	60
Female	32	Sichuan
Female	53	Sichuan
Female	49	Chongqing
Female	58	Sichuan
Female	46	Sichuan
Female	52
Female	54	Sichuan
Female	44	Sichuan
Female	45
Female	59	Sichuan
Female	25	Sichuan
Female	43	Sichuan
Female	64	Sichuan
Female	42	Sichuan
Female	65	Sichuan
Female	45
Female	53	Sichuan
Female	38	Sichuan
Female	43	Sichuan
Female	44	Sichuan
Female	42	Sichuan
Female	33
Female	41	Sichuan
Female	50	Sichuan
Female	31	Sichuan
Female	38	Sichuan
Female	46
Female	32	Sichuan
Female	62	Sichuan
Female	63	Sichuan
Female	67	Sichuan
Female	44	Sichuan
Female	58	Sichuan
Female	52	Sichuan
Female	41	Sichuan
Female	55	Sichuan
Female	67	Sichuan
Female	40	Sichuan
Female	34
Female	71	Sichuan
Female	43	Sichuan
Female	56	Sichuan
Female	37	Sichuan
Female	44	Sichuan
Female	43
Female	71	Sichuan
Female	53	Sichuan
Female	46
Female	43
Female	67	Sichuan
Female	55	Sichuan
Female	44	Sichuan
Female	38	Sichuan
Female	41	Sichuan
Female	43	Sichuan
Female	44
Female	41	Sichuan
Female	39	Sichuan
Female	64	Sichuan
Female	53	Sichuan
Female	42	Sichuan
Female	43
Female	58	Sichuan
Female	51
Female	77	Sichuan
Female	55	Sichuan
Female	75	Sichuan
Female	53	Sichuan
male	61	Sichuan
Female	53	Sichuan
Female	50	Sichuan
Female	55
Female	38	Sichuan
Female	45
Female	45	Sichuan
Female	44	Sichuan
Female	57	Sichuan
Female	51	Sichuan
Female	37	Sichuan
Female	47
Female	46	Sichuan
Female	42
Female	69	Sichuan
Female	47	Sichuan
Female	37	Sichuan
Female	52	Sichuan
Female	23	Chongqing
Female	49	Tibet
Female	29	Sichuan
Female	45	Sichuan
Female	55	Sichuan
Female	43	Sichuan
Female	57	Sichuan
Female	64	Sichuan
Female	57	Sichuan
Female	37	Sichuan
Female	40	Sichuan
Female	47	Sichuan
Female	68	Sichuan
Female	51	Sichuan
Female	50	Sichuan
Female	41	Sichuan
Female	51	Sichuan
Female	40	Sichuan
Female	35	Sichuan
Female	39	Sichuan
Female	38	Sichuan
Female	54	Sichuan
Female	45	Sichuan
Female	34	Chongqing
Female	48
Female	62	Sichuan
Female	30	Sichuan
Female	46	Sichuan
Female	21	Sichuan
Female	30	Sichuan
Female	41	Sichuan
Female	43	Sichuan
Female	46	Sichuan
Female	36	Sichuan
Female	45	Sichuan
Female	58	Sichuan
Female	43	Sichuan
Female	41	Sichuan
Female	53	Sichuan
Female	52	Sichuan
Female	59	Sichuan
Female	60	Sichuan
Female	45	Sichuan
Female	52	Sichuan
Female	68	Sichuan
Female	31	Sichuan
Female	54	Sichuan
Female	65	Sichuan
Female	52	Sichuan
Female	43	Sichuan
Female	55	Sichuan
Female	42	Sichuan
Female	39	Sichuan
Female	39	Sichuan
Female	40	Sichuan
Female	53
Female	71
Female	55	Sichuan
Female	43	Sichuan
Female	52	Sichuan
Female	60	Sichuan
Female	41	Sichuan
Female	46	Sichuan
Female	55	Sichuan
Female	40	Sichuan
Female	43	Sichuan
Female	35	Sichuan
Female	54	Sichuan
Female	61	Sichuan
Female	41	Sichuan
Female	47	Sichuan
Female	55	Sichuan
Female	40	Sichuan
Female	45	Sichuan
Female	53	Sichuan
Female	50	Sichuan
Female	34	Sichuan
Female	50	Sichuan
Female	44	Sichuan
Female	36	Sichuan
Female	56	Sichuan
Female	42	Sichuan
Female	53	Sichuan
Female	38	Sichuan
Female	39	Sichuan
Female	53	Sichuan
Female	60	Sichuan
Female	34	Sichuan
Female	54	Sichuan
Female	53	Sichuan
Female	43	Sichuan
Female	52	Sichuan
Female	68	Sichuan
Female	59
Female	62	Sichuan
Female	58	Sichuan
Female	49	Sichuan
Female	45	Sichuan
Female	60	Sichuan
Female	41	Sichuan
Female	63	Sichuan
Female	38	Sichuan
Female	60	山东省
Female	34	贵州省
Female	52	Sichuan
Female	59	Sichuan
Female	46	Sichuan
Female	64	Sichuan
Female	45	Sichuan
Female	35	Sichuan
Female	45	Sichuan
Female	45	Sichuan
Female	61	Sichuan
Female	51	Sichuan
Female	59	Sichuan
Female	72	Sichuan
Female	54	Sichuan
Female	55	Sichuan
Female	35	Sichuan
Female	39	Sichuan
Female	57	Sichuan
Female	60	Sichuan
Female	51	Sichuan
Female	40	Sichuan
Female	45	Sichuan
Female	46	Sichuan
Female	36	Sichuan
Female	45	Sichuan
Female	47	Sichuan
Female	51	Sichuan
Female	39	Sichuan
Female	62	Sichuan
Female	38	Sichuan
Female	57	Sichuan
Female	89	Sichuan
Female	45	Sichuan
Female	44	Sichuan
Female	53	Sichuan
Female	62
Female	41	Sichuan
Female	58
Female	64	Sichuan
Female	44	Sichuan
Female	51	Sichuan
Female	48	Sichuan
Female	47	Sichuan
Female	51	Sichuan
Female	40	Sichuan
Female	46	Sichuan
Female	52	Sichuan
Female	42	Sichuan
Female	38	Sichuan
Female	56	Sichuan
Female	42	Sichuan
Female	58	Sichuan
Female	35	Sichuan
Female	62	Sichuan
Female	54	Sichuan
Female	45	Sichuan
Female	44	Sichuan
Female	42	Sichuan
Female	45	Sichuan
Female	43	Sichuan
Female	39	Sichuan
Female	41	Sichuan
Female	53	Sichuan
Female	51	Sichuan
Female	40	Sichuan
Female	37	Sichuan
Female	44	Sichuan
Female	47	Sichuan
Female	25	Sichuan
Female	40	Sichuan
Female	67	Sichuan
Female	45	Sichuan
Female	45	Sichuan
Female	38	Sichuan
Female	52	Sichuan
Female	54	Sichuan
Female	67	Sichuan
Female	40	Sichuan
Female	39	Sichuan
Female	35	Sichuan
Female	43	Sichuan
Female	47	Sichuan
Female	43	Sichuan
Female	33	Sichuan
Female	61	Sichuan
Female	59	Sichuan
Female	58	Sichuan
Female	43	Sichuan
Female	59	Sichuan
Female	51	Sichuan
Female	40	Sichuan
Female	39	Sichuan
Female	54	Sichuan
Female	37	Sichuan
Female	57	Sichuan
Female	40	Sichuan
Female	51	Sichuan
Female	62	Sichuan
Female	53	Sichuan
Female	37	Sichuan
Female	56	Sichuan
Female	61	Sichuan
Female	48	Sichuan
Female	40	Sichuan
Female	54	Sichuan
Female	45	Sichuan
Female	42	Sichuan
Female	51	Sichuan
Female	45	Sichuan
Female	44	Sichuan
Female	41	Sichuan
Female	64	Sichuan
Female	41	Sichuan
Female	57	Sichuan
Female	35	Sichuan
Female	33	Sichuan
Female	55	Sichuan
Female	54	Sichuan
Female	49	Sichuan
Female	45	Sichuan
Female	53	Sichuan
Female	45	Gansu
Female	24	Sichuan
Female	48	Sichuan
Female	34	Sichuan
Female	45	Sichuan
Female	43	Sichuan
Female	43	Sichuan
Female	44	Sichuan
Female	44	Sichuan
Female	58	Sichuan
Female	62	Sichuan
Female	40	Sichuan
Female	57	Sichuan
Female	39	Sichuan
Female	44	Sichuan
Female	46	Sichuan
Female	58	Sichuan
Female	45	Sichuan
Female	43	Sichuan
Female	54	Sichuan
Female	47	Gansu
Female	54	Sichuan
Female	44	Sichuan
Female	51	Sichuan
Female	33	Sichuan
Female	73	Sichuan
Female	39	Sichuan
Female	58	Sichuan
Female	38	Sichuan
Female	87	Sichuan
Female	36	Sichuan
Female	44	Sichuan
Female	52	Sichuan
Female	48	Sichuan
Female	42	Sichuan
Female	65	Sichuan
Female	50	Sichuan
Female	58	Sichuan
Female	36	Sichuan
Female	60	Sichuan
Female	40	Sichuan
Female	46	Sichuan
Female	23	Sichuan
Female	54	Sichuan
Female	41	Sichuan
Female	46	Sichuan
Female	39	Sichuan
Female	43	Sichuan
Female	45	Sichuan
Female	49	Sichuan
Female	63	Sichuan
Female	42	Sichuan
Female	45	Sichuan
Female	55	Sichuan
Female	29	Sichuan
Female	64	Yunnan
Female	52	Sichuan
Female	41	Sichuan
Female	41	Sichuan
Female	50	Sichuan
Female	46	Sichuan
Female	67	Sichuan
Female	37	Sichuan
Female	50	Sichuan
Female	39	Sichuan
Female	43	Sichuan
Female	41
Female	36	Sichuan
Female	46	Sichuan
Female	48	Sichuan
Female	55	Sichuan
Female	35	Sichuan
Female	65	Sichuan
Female	46	Sichuan
Female	48	Sichuan
Female	42	Sichuan
Female	46	Sichuan
Female	54	Sichuan
Female	54	Sichuan
Female	55	Sichuan
Female	61	Sichuan
Female	46	Sichuan
Female	45	Sichuan
Female	41	Sichuan
Female	51	Sichuan
Female	46	Sichuan
Female	41	Sichuan
Female	37	Sichuan
Female	69	Sichuan
Female	32
Female	39	Sichuan
Female	46	Sichuan
Female	39	Sichuan
Female	40
Female	50	Sichuan
Female	45	Sichuan
Female	56	Sichuan
Female	53	Sichuan
Female	44	Sichuan
Female	59	Sichuan
Female	52	Sichuan
Female	44	Sichuan
Female	46	Sichuan
Female	37	Sichuan
Female	39	Zhejiang
Female	74	Sichuan
Female	53	Sichuan
Female	65	Sichuan
Female	44	Sichuan
Female	30	Sichuan
Female	63	Sichuan
Female	43	Sichuan
Female	46	Sichuan
Female	41	Sichuan
Female	50	Sichuan
Female	38	Sichuan
Female	51	Sichuan
Female	44	Sichuan
male	70	Sichuan
Female	45	Sichuan
Female	59	Sichuan
Female	45	Sichuan
Female	43	Sichuan
Female	37	Sichuan
Female	45	Sichuan
Female	32	Sichuan
Female	56	Sichuan
Female	56	Sichuan
Female	38	Sichuan
Female	45	Sichuan
Female	63	Sichuan
Female	39	Sichuan
Female	67	Sichuan
Female	45	Sichuan
Female	55	Sichuan
Female	42	Sichuan
Female	56	Sichuan
Female	74	Sichuan
Female	44	Sichuan
Female	70	Sichuan
Female	64	Chongqing
Female	37
Female	30
Female	38	Sichuan
Female	70	Sichuan
Female	68	Sichuan
Female	46	Sichuan
Female	75	Sichuan
Female	40	Sichuan
Female	56	Sichuan
Female	41
Female	52	Sichuan
Female	69
Female	63	Sichuan
Female	54	Sichuan
Female	54	Sichuan
Female	43	Sichuan
Female	46	Sichuan
Female	38	Sichuan
Female	37	Sichuan
Female	39	Sichuan
Female	52	Sichuan
Female	52
Female	63	Sichuan
Female	54	Sichuan
Female	36	Sichuan
Female	53	Sichuan
Female	55	Sichuan
Female	38	Sichuan
Female	44	Sichuan
Female	48	Sichuan
Female	58
Female	57	Sichuan
Female	38	Sichuan
Female	65
Female	42	Sichuan
Female	60	Sichuan
Female	51	Sichuan
Female	39
Female	62	Sichuan
Female	46
Female	37	Sichuan
Female	46	Sichuan
Female	46	Sichuan
Female	41
Female	38	Sichuan
Female	69	Sichuan
Female	39
Female	41	Sichuan
Female	63	Sichuan
Female	46	Sichuan
Female	41	Sichuan
Female	41	Sichuan
Female	47	Sichuan
Female	64	Sichuan
Female	61	Sichuan
male	60	Sichuan
Female	51	Sichuan
Female	44
Female	41	Sichuan
Female	34	Sichuan
Female	45	Sichuan
Female	45	Sichuan
Female	41
Female	39	Chongqing
Female	36	Sichuan
Female	81	Sichuan
Female	65
Female	75
Female	44	Sichuan
Female	71	Sichuan
Female	49	Sichuan
Female	50
Female	41	Sichuan
Female	42	Sichuan
Female	66	Sichuan
Female	53	Sichuan
Female	52	Sichuan
Female	60	Sichuan
Female	60	Sichuan
Female	33	Sichuan
Female	43
Female	42	Sichuan
Female	63	Sichuan
Female	43	Sichuan
Female	41
Female	60	Sichuan
Female	58	Sichuan
Female	46	Sichuan
Female	38	Sichuan
Female	53
Female	60	Sichuan
Female	54	Sichuan
Female	42	Sichuan
Female	30	Sichuan
Female	54	Sichuan
Female	55	Sichuan
Female	58	Sichuan
Female	42
Female	38	Tibet
Female	56
Female	27	Sichuan
Female	34	Sichuan
Female	25	Sichuan
Female	51	Sichuan
Female	41	Sichuan
Female	41	Sichuan
Female	60	Sichuan
Female	48
Female	34	Sichuan
Female	39	Sichuan
Female	45	Sichuan
Female	40
Female	39	Sichuan
Female	44	Yunnan
Female	47	Sichuan
Female	43	Sichuan
Female	57	Sichuan
male	61	Sichuan
Female	46	Sichuan
Female	52	Sichuan
Female	58	Sichuan
Female	45	Guizhou
Female	33	Sichuan
Female	39	Sichuan
Female	35	Sichuan
Female	62	Sichuan
Female	40	Sichuan
Female	48	Sichuan
Female	44	Sichuan
Female	40	Sichuan
Female	39
Female	52	Sichuan
Female	18	Sichuan
Female	49
Female	60	Sichuan
Female	23	Sichuan
Female	39	Sichuan
Female	42	Sichuan
Female	78	Sichuan
Female	40	Sichuan
Female	44	Sichuan
Female	47	Sichuan
Female	53	Sichuan
Female	57	Sichuan
Female	44
Female	45	Sichuan
Female	52	Sichuan
Female	52	Sichuan
Female	40	Sichuan
Female	46	Sichuan
Female	35	Sichuan
Female	54	Sichuan
Female	25	Sichuan
Female	43	Sichuan
Female	58
Female	56
Female	41	Sichuan
Female	56	Sichuan
Female	55	Sichuan
Female	48	Sichuan
Female	58	Sichuan
Female	65	Sichuan
Female	46	Sichuan
Female	37
Female	54	Sichuan
Female	39	Sichuan
Female	36	Sichuan
Female	49	Sichuan
Female	40	Sichuan
Female	45	Sichuan
Female	51
Female	47	Sichuan
Female	59	Sichuan
Female	55	Sichuan
Female	41	Sichuan
Female	55
Female	52	Sichuan
Female	53	Sichuan
Female	49	Sichuan
Female	45	Sichuan
Female	43	Sichuan
Female	39	Sichuan
Female	43
Female	43	Chongqing
Female	45	Sichuan
Female	44	Sichuan
Female	41
Female	53	Sichuan
Female	42
Female	37	Sichuan
Female	27	Sichuan
Female	37	Sichuan
Female	36	Sichuan
Female	60	Sichuan
Female	38	Sichuan
Female	44
Female	51
Female	45	Sichuan
Female	44	Sichuan
Female	63	Sichuan
Female	39
Female	56	Sichuan
Female	42	Sichuan
Female	43	Sichuan
Female	46	Sichuan
Female	57	Sichuan
Female	59
Female	38	Sichuan
Female	45	Jiangsu
Female	43	Sichuan
Female	34	Sichuan
Female	40	Sichuan
Female	51
Female	70
Female	46	Sichuan
Female	47	Sichuan
Female	46	Sichuan
Female	45	Sichuan
Female	54	Sichuan
Female	27	Sichuan
Female	45	Sichuan
Female	47
Female	39
Female	45	Sichuan
Female	37	Sichuan
Female	38	Sichuan
Female	41	Sichuan
Female	60	Sichuan
Female	35
Female	59	Sichuan
Female	45	Sichuan
Female	52	Sichuan
Female	41	Sichuan
Female	39	Sichuan
Female	35	Sichuan
Female	47	Sichuan
Female	42	Sichuan
Female	45	Sichuan
Female	40	Chongqing
Female	38	Sichuan
Female	36	Sichuan
Female	63	Sichuan
Female	53	Sichuan
Female	35	Sichuan
Female	44	Sichuan
Female	50	Sichuan
Female	42	Sichuan
Female	41	Sichuan
Female	46	Sichuan
Female	58	Sichuan
Female	48	Sichuan
Female	32	Sichuan
Female	54	Sichuan
Female	46	Sichuan
Female	47	Chongqing
Female	44	Sichuan
Female	67	Sichuan
Female	73	Sichuan
Female	37	Sichuan
Female	51	Sichuan
Female	68	Sichuan
Female	41	Sichuan
Female	47	Sichuan
Female	47	Sichuan
Female	35	Sichuan
Female	37	Sichuan
Female	32	Sichuan
Female	53	Sichuan
Female	51	Heilongjiang
Female	57	Sichuan
Female	46	Sichuan
Female	44	Sichuan
Female	49	Sichuan
Female	35	Sichuan
Female	57	Sichuan
Female	35	Sichuan
Female	37	Sichuan
Female	48	Sichuan
Female	67
Female	42	Sichuan
Female	66
Female	60	Sichuan
Female	37	Sichuan
Female	52
Female	36	Sichuan
Female	40
Female	43	Chongqing
Female	54	Sichuan
Female	29	Sichuan
Female	39	Sichuan
Female	65	Sichuan
Female	59
Female	80	Sichuan
Female	42	Sichuan
Female	67	Sichuan
Female	47	Sichuan
Female	52	Sichuan
Female	49	Sichuan
Female	54	Sichuan
Female	63	Sichuan
Female	34	Sichuan
Female	63	Sichuan
Female	33	Sichuan
Female	42	Sichuan
Female	42
Female	39	Sichuan
Female	41	Sichuan
Female	40	Hunan
Female	34	Sichuan
Female	27	Sichuan
Female	42
Female	47	Sichuan
Female	32	Sichuan
Female	36	Sichuan
Female	33	Sichuan
Female	54	Zhejiang
Female	22	Sichuan
Female	45	Sichuan
Female	39	Sichuan
Female	40	Sichuan
Female	33	Anhui
Female	46	Sichuan
Female	38
Female	54	Sichuan
Female	45	Sichuan
Female	43	Sichuan
Female	53	Sichuan
Female	53	Sichuan
Female	36	Sichuan
Female	46	Sichuan
Female	45	Sichuan
Female	51	Xingjiang
Female	56
Female	63	Sichuan
Female	28
Female	51
Female	62	Sichuan
Female	42	Qinghai
Female	47	Sichuan
Female	61	Sichuan
Female	36	Sichuan
Female	62	Sichuan
Female	56	Sichuan
Female	47	Sichuan
Female	41	Sichuan
Female	46	Sichuan
Female	58	Sichuan
Female	62	Sichuan
Female	45	Sichuan
Female	46	Sichuan
Female	39	Sichuan
Female	36	Sichuan
Female	28	Sichuan
Female	48	Sichuan
Female	32	Sichuan
Female	52	Sichuan
Female	43	Sichuan
Female	52	Sichuan
Female	55	Sichuan
Female	46	Sichuan
Female	41	Sichuan
Female	45	Sichuan
Female	37	Sichuan
Female	55	Sichuan
Female	47	Sichuan
Female	51	Sichuan
Female	46
Female	60
Female	61	Sichuan
Female	45	Sichuan
Female	41	Sichuan
Female	37	Sichuan
Female	59	Sichuan
Female	42	Sichuan
Female	47	Sichuan
Female	67	Sichuan
Female	48	Sichuan
Female	38	Sichuan
Female	55	Zhejiang
Female	43	Sichuan
Female	68	Sichuan
Female	56	Sichuan
Female	57	Sichuan
Female	34	Sichuan
Female	46	Sichuan
Female	37	Sichuan
Female	33	Sichuan
Female	55
Female	42
Female	52	Sichuan
Female	49	Sichuan
Female	38
Female	44	Sichuan
Female	62
Female	57	Sichuan
Female	41	Sichuan
Female	59	Sichuan
Female	42
Female	49	Sichuan
Female	51	Sichuan
Female	31	Sichuan
Female	62	Sichuan
Female	26	Sichuan
Female	33	Sichuan
Female	42
Female	31
Female	39
Female	63	Sichuan
Female	62	Sichuan
Female	59	Sichuan
Female	82	Sichuan
Female	50
Female	41
Female	40
Female	39	Sichuan
Female	25
Female	39	Sichuan
Female	62	Sichuan
Female	51	Sichuan
Female	70	Sichuan
Female	39
Female	52	Sichuan
Female	47	Sichuan
Female	52	Sichuan
Female	58	Sichuan
Female	54	Sichuan
Female	54	Sichuan
Female	46	Sichuan
Female	40	Sichuan
Female	40	Sichuan
Female	54	Sichuan
Female	44
Female	37
Female	44	Sichuan
Female	62	Sichuan
Female	73
Female	79	Sichuan
Female	77	Sichuan
Female	63	Sichuan
Female	34	Sichuan
Female	37
Female	43	Sichuan
Female	44	Sichuan
Female	56	Sichuan
Female	42	Sichuan
Female	44	Sichuan
Female	45
Female	48	Sichuan
Female	58
Female	46	Sichuan
Female	60	Sichuan
Female	38	Sichuan
Female	53	Sichuan
Female	45
Female	61	Sichuan
Female	50	Sichuan
Female	51	Sichuan
Female	62	Sichuan
Female	48	Sichuan
Female	65	Sichuan
Female	54	Sichuan
Female	47	Sichuan
Female	65	Sichuan
Female	44
Female	38	Sichuan
Female	33
Female	55
Female	78	Sichuan
Female	45	Sichuan
Female	61
Female	68
Female	75	Sichuan
Female	59	Sichuan
Female	39	Sichuan
Female	53	Sichuan
Female	44	Sichuan
Female	69	Sichuan
Female	50	Sichuan
Female	53	Sichuan
Female	80
Female	57	Sichuan
Female	31	Sichuan
Female	42	Sichuan
Female	32	Sichuan
Female	45	Sichuan
Female	39	Zhejiang
Female	50	Sichuan
Female	49	Sichuan
Female	40
Female	71	Sichuan
Female	70	Sichuan
Female	56	Sichuan
Female	47	Sichuan
Female	40	Sichuan
Female	27	Sichuan
Female	59	Sichuan
Female	54	Sichuan
Female	42
Female	39	Sichuan
Female	42	Sichuan
Female	67	Sichuan
Female	29
Female	66
Female	33
Female	47	Sichuan
Female	46	Sichuan
Female	32	Sichuan
Female	44
Female	33	Sichuan
Female	61	Sichuan
Female	31	Sichuan
Female	38	Sichuan
Female	51	Sichuan
Female	71
Female	33	Yunnan
Female	47
Female	44	Sichuan
Female	46	Sichuan
Female	60
Female	34	Sichuan
Female	47	Sichuan
Female	45
Female	40
Female	42	Tibet
Female	67	Sichuan
Female	35	Sichuan
Female	47	Sichuan
Female	40	Sichuan
Female	41	Sichuan
Female	45	Sichuan
Female	51	Sichuan
Female	43	Sichuan
Female	51
Female	63	Sichuan
Female	54	Sichuan
Female	58	Sichuan
Female	40	Sichuan
Female	60	Sichuan
Female	50	Liaoning
Female	66	Sichuan
Female	60	Sichuan
Female	43	Sichuan
Female	53	Sichuan
Female	71	Sichuan
Female	62	Sichuan
Female	52	Sichuan
Female	33	Tibet
Female	78	Sichuan
Female	82	Sichuan
Female	46	Sichuan
Female	63	Sichuan
male	71	Sichuan
